# Supplementary material for: Multiomic analyses delineate human neuroendocrine tumor cell states in relation to normal enteroendocrine cell ontogeny
Source: J Clin Invest. 2026 May 21;136(13):e197772. doi: 10.1172/JCI197772 (PMC13318120; doi:10.1172/JCI197772)
Supplement: Supporting data values [file jci-136-197772-s163.xlsx]

## Sheet: Values Fig. 6C Singh et al., JC
Singh et al, Figure 6C
Cell cycle phases (%)
	Replicate 1	Replicate 2	Replicate 3	Replicate 1	Replicate 2	Replicate 3	Replicate 4	Replicate 1	Replicate 2	Replicate 3	Replicate 1	Replicate 2	Replicate 3	Replicate 1	Replicate 2	Replicate 3	Replicate 1	Replicate 2	Replicate 3	Replicate 1	Replicate 2	Replicate 3	Replicate 1	Replicate 2	Replicate 3
Conditions	NGN3 Parental / Scrambled	NGN3 Parental / Scrambled	NGN3 Parental / Scrambled	NGN3 Parental / Scrambled TAM D3	NGN3 Parental / Scrambled TAM D3	NGN3 Parental / Scrambled TAM D3	NGN3 Parental / Scrambled TAM D3	NGN3 ASCL1-null	NGN3 ASCL1-null	NGN3 ASCL1-null	NGN3 ASCL1-null TAM D3	NGN3 ASCL1-null TAM D3	NGN3 ASCL1-null TAM D3	NGN3 CDKN1B-null	NGN3 CDKN1B-null	NGN3 CDKN1B-null	NGN3 CDKN1B-null TAM D3	NGN3 CDKN1B-null TAM D3	NGN3 CDKN1B-null TAM D3	NGN3 ASCL1-null CDKN1B-null	NGN3 ASCL1-null CDKN1B-null	NGN3 ASCL1-null CDKN1B-null	NGN3 ASCL1-null CDKN1B-null TAM D3	NGN3 ASCL1-null CDKN1B-null TAM D3	NGN3 ASCL1-null CDKN1B-null TAM D3
G0/G1	84.8635	88.6846	79.484	95.6665	96.6936	97.1197	95.3228	88.1009	91.138	80.3561	96.8365	97.8954	95.3623	86.2707	86.9671	84.0627	89.6688	97.4471	88.1643	80.6642	89.3471	92.9434	96.7826	96.5458	98.0666
S	3.72203	6.38842	10.3513	0.164598	0.362892	0.405089	2.06958	3.60577	3.6692	7.12231	0.66601	0.701518	3.76808	2.72639	6.88536	4.04628	1.74364	0.373623	1.24801	9.07748	5.84189	5.46724	1.18343	0.750916	0.895112
G2/M	11.4144	4.92695	10.1647	4.16894	2.94355	2.47524	2.60758	8.29331	5.19278	12.5216	2.49749	1.40304	0.869605	11.0029	6.14758	11.891	8.58759	2.17928	10.5877	10.2583	4.811	1.58936	2.03399	2.70326	1.03833
Raw statistics
	NGN3 Parental / Scrambled			NGN3 Parental / Scrambled TAM D3				NGN3 ASCL1-null			NGN3 ASCL1-null TAM D3			NGN3 CDKN1B-null			NGN3 CDKN1B-null TAM D3			NGN3 ASCL1-null CDKN1B-null			NGN3 ASCL1-null CDKN1B-null TAM D3
	Mean	SD	N	Mean	SD	N		Mean	SD	N	Mean	SD	N	Mean	SD	N	Mean	SD	N	Mean	SD	N	Mean	SD	N
G0/G1	84.344	4.622	3	96.201	0.845	4		86.532	5.56	3	96.698	1.272	3	85.767	1.516	3	91.76	4.982	3	87.652	6.313	3	97.132	0.818	3
S	6.821	3.336	3	0.751	0.886	4		4.799	2.012	3	1.712	1.781	3	4.553	2.125	3	1.122	0.694	3	6.796	1.985	3	0.943	0.22	3
G2/M	8.835	3.442	3	3.049	0.772	4		8.669	3.679	3	1.59	0.83	3	9.68	3.092	3	7.118	4.393	3	5.553	4.382	3	1.925	0.838	3

## Sheet: Values Fig. 6D Singh et al., JC
Singh et al, Figure 6D
RT-qPCR
NGN3 CDKN1B-null TAM D6
Gene	ACTB	GPRC5A	SOX4	MKI67	PCNA	CHGA	GHRL	PAX6	SST	TPH1	FEV	DDC	SOX5	AFF3	CDK14	CCND2	CLSTN2	NEGR1	PDLIM1	SERPINA1	SMOC2
Replicate 1	0.336808	0.809442	0.329877	0.0970586	0.442884	0.424843	0.351111	0.445964	0.913831	1.39474	2.96905	9.64646	7.46	2.83	0.03	1.46	1.89	66.87	1.49	1.12	5.28
Replicate 2	0.358489	0.501736	0.295248	0.0396922	0.685391	0.227667	0.80107	0.455335	0.779165	1.40444	2.36199	13.4543	29.49	1.69	0.8	0.58	0.66	13.22	0.67	1.1	2.07
Replicate 3	0.547147	1.06807	0.619854	0.163232	1.38032	0.719467	0.687771	0.433769	0.650671	0.496546	2.04	1.06	12.18	0.48	3.14	0.8	0.67	8.56	0.7	0.95	3.21
Replicate 4	0.528509	1.57462	0.742262		1.63014	0.680657	0.692555	0.690159	0.876606	0.716978		0.93		0.37	1.08	0.56	0.3		0.99		2.08
Replicate 5	0.582367	0.760489	0.535887		0.613442	0.609205	0.371131	0.776469	1.47427	1.8025
Replicate 6	0.673617	0.739694	0.594604		2.00694	0.494828	1.91853	0.879649	1.77769	2.67586
										1.62
NGN3 ASCL1-null TAM D6
Gene	ACTB	GPRC5A	SOX4	MKI67	PCNA	CHGA	GHRL	PAX6	SST	TPH1	FEV	DDC	SOX5	AFF3	CDK14	CCND2	CLSTN2	NEGR1	PDLIM1	SERPINA1	SMOC2
Replicate 1	0.939523	2.07772	0.852635	0.0256482	1.57462	0.755236	2.90795	1.26138	4.62675	1.19748	1.14076	6.58873	18.33	4.42	0.2	1.03	2.5	4.13	0.87	0.31	2.23
Replicate 2	1.33793	1.30586	0.747425	0.0199841	2.22684	0.837987	3.45815	1.72309	4.53154	1.14076	1.19748	5.6962	11.22	1.51	0.57	0.01	2.93	6.27	0.35	0.8	0.07
Replicate 3	1.29235	2.85799	1.00696	0.00420115	2.76063	1.25266	3.20428	1.6077	3.97237	1.33793		9.5	24.36	2.08	1.27	0.09	1.43	1.05	0.31	0.72	0.43
Replicate 4	1.58008	3.08442	0.882703		2.59368	1.17691	4.46915	2.59368	4.69134	1.14076						0.6		2.22	0.7		3.21
NGN3 ASCL1-null CDKN1B-null TAM D6
Gene	ACTB	GPRC5A	SOX4	MKI67	PCNA	CHGA	GHRL	PAX6	SST	TPH1	FEV	DDC	SOX5	AFF3	CDK14	CCND2	CLSTN2	NEGR1	PDLIM1	SERPINA1	SMOC2
Replicate 1	1.26576	3.49429	0.876606	0.0691082	2.40327	0.765779	4.78991	1.6529	1.85318	2.15846	1.6245	7.3615	17.14	6.74	0.14	0.91	1.56	9.37	0.89	1.04	1.18
Replicate 2	1.58008	2.13613	0.812252	0.0777507	1.78386	0.724471	6.72717	1.19334	1.75321	2.47942	1.18099	9.25351	19.16	1.11	0.68	0.17	4.99	5.25	0.51	0.98	0.01
Replicate 3	1.18921	2.97935	1.06437	0.117848	1.34257	0.962594	5.1337	1.7593	2.05623	2.60268	1.31039	14.0257	15.78	1.04	1.18	0.01	6.68	6.08	0.33	0.84	0.03
Replicate 4	1.50525	3.87716	1.23971		3.77114	1.07549	8.28212	1.96564	2.23457	3.27161		3.9	13.98	0.85	0.67	0.28	5.99		0.42	0.93	0.6
Replicate 5	1.24833	2.16595	1.10957		4.51586	0.923382	6.9644	1.36131	2.09943	3.09513				0.11					0.93
										3.41
Raw statistics
NGN3 CDKN1B-null TAM D6
	ACTB	GPRC5A	SOX4	MKI67	PCNA	CHGA	GHRL	PAX6	SST	TPH1	FEV	DDC	SOX5	AFF3	CDK14	CCND2	CLSTN2	NEGR1	PDLIM1	SERPINA1	SMOC2
Theoretical mean	1	1	1	1	1	1	1	1	1	1	1	1	1	1	1	1	1	1	1	1	1
Actual mean	0.5045	0.909	0.5196	0.09999	1.127	0.5261	0.8037	0.6136	1.079	1.444	2.457	6.273	16.38	1.343	1.263	0.85	0.88	29.55	0.9625	1.057	3.16
Number of values	6	6	6	3	6	6	6	6	6	7	3	4	3	4	4	4	4	3	4	3	4
One sample t test
t, df	t=9.228, df=5	t=0.5979, df=5	t=6.752, df=5	t=25.22, df=2	t=0.4878, df=5	t=6.324, df=5	t=0.8344, df=5	t=4.873, df=5	t=0.4341, df=5	t=1.634, df=6	t=5.349, df=2	t=1.677, df=3	t=2.296, df=2	t=0.5915, df=3	t=0.3953, df=3	t=0.7127, df=3	t=0.3453, df=3	t=1.526, df=2	t=0.1973, df=3	t=1.056, df=2	t=2.859, df=3
P value (two tailed)	0.0003	0.576	0.0011	0.0016	0.6463	0.0015	0.4421	0.0046	0.6823	0.1534	0.0332	0.1922	0.1485	0.5958	0.719	0.5275	0.7526	0.2665	0.8562	0.4016	0.0647
P value summary	***	ns	**	**	ns	**	ns	**	ns	ns	*	ns	ns	ns	ns	ns	ns	ns	ns	ns	ns
Significant (alpha=0.05)?	Yes	No	Yes	Yes	No	Yes	No	Yes	No	No	Yes	No	No	No	No	No	No	No	No	No	No
NGN3 ASCL1-null TAM D6
	ACTB	GPRC5A	SOX4	MKI67	PCNA	CHGA	GHRL	PAX6	SST	TPH1	FEV	DDC	SOX5	AFF3	CDK14	CCND2	CLSTN2	NEGR1	PDLIM1	SERPINA1	SMOC2
Theoretical mean	1	1	1	1	1	1	1	1	1	1	1	1	1	1	1	1	1	1	1	1	1
Actual mean	1.287	2.331	0.8724	0.01661	2.289	1.006	3.51	1.796	4.455	1.204	1.169	7.262	17.97	2.67	0.68	0.4325	2.287	3.418	0.5575	0.61	1.485
Number of values	4	4	4	3	4	4	4	4	4	4	2	3	3	3	3	4	3	4	4	3	4
One sample t test
t, df	t=2.177, df=3	t=3.294, df=3	t=2.389, df=3	t=153.3, df=2	t=4.903, df=3	t=0.04638, df=3	t=7.405, df=3	t=2.812, df=3	t=21.02, df=3	t=4.390, df=3	t=5.964, df=1	t=5.452, df=2	t=4.469, df=2	t=1.876, df=2	t=1.020, df=2	t=2.382, df=3	t=2.885, df=2	t=2.115, df=3	t=3.251, df=3	t=2.570, df=2	t=0.6517, df=3
P value (two tailed)	0.1177	0.0459	0.0968	<0.0001	0.0162	0.9659	0.0051	0.0672	0.0002	0.0219	0.1058	0.032	0.0466	0.2015	0.415	0.0974	0.1021	0.1248	0.0474	0.1239	0.5611
P value summary	ns	*	ns	****	*	ns	**	ns	***	*	ns	*	*	ns	ns	ns	ns	ns	*	ns	ns
Significant (alpha=0.05)?	No	Yes	No	Yes	Yes	No	Yes	No	Yes	Yes	No	Yes	Yes	No	No	No	No	No	Yes	No	No
NGN3 ASCL1-null CDKN1B-null TAM D6
	ACTB	GPRC5A	SOX4	MKI67	PCNA	CHGA	GHRL	PAX6	SST	TPH1	FEV	DDC	SOX5	AFF3	CDK14	CCND2	CLSTN2	NEGR1	PDLIM1	SERPINA1	SMOC2
Theoretical mean	1	1	1	1	1	1	1	1	1	1	1	1	1	1	1	1	1	1	1	1	1
Actual mean	1.358	2.931	1.021	0.08824	2.763	0.8903	6.379	1.586	1.999	2.836	1.372	8.635	16.52	1.97	0.6675	0.3425	4.805	6.9	0.616	0.9475	0.455
Number of values	5	5	5	3	5	5	5	5	5	6	3	4	4	5	4	4	4	3	5	4	4
One sample t test
t, df	t=4.618, df=4	t=5.536, df=4	t=0.2625, df=4	t=60.72, df=2	t=2.940, df=4	t=1.696, df=4	t=8.421, df=4	t=4.237, df=4	t=11.52, df=4	t=9.079, df=5	t=2.825, df=2	t=3.617, df=3	t=14.19, df=3	t=0.8046, df=4	t=1.566, df=3	t=3.336, df=3	t=3.350, df=3	t=4.690, df=2	t=3.109, df=4	t=1.241, df=3	t=1.963, df=3
P value (two tailed)	0.0099	0.0052	0.8059	0.0003	0.0424	0.1652	0.0011	0.0133	0.0003	0.0003	0.1058	0.0363	0.0008	0.4662	0.2154	0.0445	0.0441	0.0426	0.0359	0.3028	0.1445
P value summary	**	**	ns	***	*	ns	**	*	***	***	ns	*	***	ns	ns	*	*	*	*	ns	ns
Significant (alpha=0.05)?	Yes	Yes	No	Yes	Yes	No	Yes	Yes	Yes	Yes	No	Yes	Yes	No	No	Yes	Yes	Yes	Yes	No	No
